# Supplementary material for: Evaluating predictive performance, validity, and applicability of machine learning models for predicting HIV treatment interruption: a systematic review
Source: BMC Glob Public Health. 2025 Jul 24;3:64. doi: 10.1186/s44263-025-00184-4 (PMC12288308; doi:10.1186/s44263-025-00184-4)
Supplement: Supplementary file 3 — Additional File 3: CHARMS checklist, PROBAST checklist. Study characteristics: Table 1. Characteristics of the studies included in the systematic review. Model characteristics: Table 2: Characteristics of the models included in the systematic review and critical for risk of bias and applicability. PROBAST summary: Table 3: Risk of Bias and applicability assessment. Drop-down lists for CHARMS. [file 44263_2025_184_MOESM3_ESM.xlsx]

## Sheet: HOME
CHARMS & PROBAST template
	Information:
	This Excel document is a template for data extraction and critical appraisal of a systematic review of clinical prediction model development and/or validation studies.
								Templates designed by: Fernandez-Felix BM 1,2 Affiliations: 1 Clinical Biostatistics Unit, Hospital Universitario Ramón y Cajal, IRYCIS, Madrid, Spain. 2 CIBER de Epidemiología y Salud Pública (CIBERESP), Madrid, Spain. Contact: borjamanuel.fernandez@salud.madrid.org
	Contents:
	- HOME: A description of the material in the file and instructions on how to use it. - SUMMARY: Table summarizing the status of the data extraction process and the assessment of bias and applicability. - CHARMS: Data extraction form - PROBAST: Risk of Bias and Applicability Assessment form - TABLES: A proposal tables containing information on study characteristics, models characteristics, and an …
	Instructions for use:
	To begin data extraction (CHARMS) and risk of bias and applicability evaluation (PROBAST) of each model included in the systematic review, check in "new model" on the SUMMARY sheet. Complete the basic study information. The template can be used to evaluate up to 30 models. Go to:
	CHARMS (Adapted from Moons K. 2014) Complete the data extraction for each predictive model included in the systematic review. You should fill in the cells shaded in yellow. Fill in the cell with "No Information" (NI) when the information in the study report is not available. In the case of blank cells, the status of the data extraction form will be incomplete ⚠️. When all domains in the form are …
	PROBAST (Adapted from Wolff RF. 2019) Complete the risk of bias assessment and applicability for each model included in the systematic review. You should answer signalling questions shaded in yellow for each key domain (Participant, Predictor, Outcome and Analysis) as "Yes", "Probably yes", "Probably no", "No" or "No information". For each domain, once all signalling questions are answered, RoB a…
	SUMMARY TABLES The summary tables will be automatically generated based on the information in the CHARMS and PROBAST forms. - Study Characteristics. - Model Characteristics. - Risk of Bias summary (PROBAST). Go to:

## Sheet: SUMMARY
	Summary information:							0	Incomplete
								1	Complete
				Models included for data extraction and RoB assessment:	12
	New model	No model	Author	Publication year	Publication identifier (Title/PMID/DOI)	Publication journal	Model name	Identifier	CHARMS	PROBAST
	TRUE	1	Matthew-David Ogbechie	2023	Predicting Treatment Interruption Among People Living With HIV in Nigeria: Machine Learning Approach	JMIR AI	Extreme Gradient Boosting (XGBoost)	1 - Matthew-David Ogbechie, 2023	1	1
	TRUE	2	Esra, Rachel	2023	Validation and Improvement of a Machine Learning Model to Predict Interruptions in Antiretroviral Treatment in South Africa	JAIDS	Adaptive Boosting (AdaBoost)	2 - Esra, Rachel, 2023	1	1
	TRUE	3	Esra, Rachel	2023	Validation and Improvement of a Machine Learning Model to Predict Interruptions in Antiretroviral Treatment in South Africa	JAIDS	Categorical Boosting (CatBoost)	3 - Esra, Rachel, 2023	1	1
	TRUE	4	Stockman, Jeni	2022	Predictive analytics using machine learning to identify ART clients at health system level at greatest risk of treatment interruption in Mozambique and Nigeria	JAIDS	Random Forest	4 - Stockman, Jeni , 2022	1	1
	TRUE	5	Stockman, Jeni	2022	Predictive analytics using machine learning to identify ART clients at health system level at greatest risk of treatment interruption in Mozambique and Nigeria	JAIDS	Extreme Gradient Boosting (XGBoost)	5 - Stockman, Jeni , 2022	1	1
	TRUE	6	Arthi, Ramachandran	2020	Predictive Analytics for Retention in Care in an Urban HIV Clinic	Scientific Reports	Random Forest	6 - Arthi, Ramachandran, 2020	1	1
	TRUE	7	Arthi, Ramachandran	2020	Predictive Analytics for Retention in Care in an Urban HIV Clinic	Scientific Reports	Decision Trees	7 - Arthi, Ramachandran, 2020	1	1
	TRUE	8	Brian W. Pence	2018	Who will show? Predicting missed visits among patients in routine HIV primary care in the United States	AIDS and Behaviour	Logistic regression	8 - Brian W. Pence, 2018	1	1
	TRUE	9	Mhairi, Maskew	2022	Applying machine learning and predictive modeling to retention and viral suppression in South African HIV treatment cohorts	Scientific Reports	Adaptive Boosting (AdaBoost)	9 - Mhairi, Maskew, 2022	1	1
	TRUE	10	Mhairi, Maskew	2024	Triaging clients at risk of disengagement from HIV care: Application of a predictive model to clinical trial data in South Africa	medRxiv	Adaptive Boosting (AdaBoost)	10 - Mhairi, Maskew, 2024	1	1
	TRUE	11	Joseph A Mason	2023	No-show Prediction Model Performance Among People With HIV:External Validation Study	J Meds Internet Res	Random Forest	11 - Joseph A Mason, 2023	1	1
	TRUE	12	Carolyn A Fahey	2022	Machine learning with routine electronic medical record data to identify people at high risk of disengagement from HIV care in Tanzania	Plos Global Public Health	Essemble Decision Trees	12 - Carolyn A Fahey, 2022	1	1
	FALSE								FALSE	FALSE
	FALSE								FALSE	FALSE
	FALSE								FALSE	FALSE
	FALSE								FALSE	FALSE
	FALSE								FALSE	FALSE
	FALSE								FALSE	FALSE
	FALSE								FALSE	FALSE
	FALSE								FALSE	FALSE
	FALSE								FALSE	FALSE
	FALSE								FALSE	FALSE
	FALSE								FALSE	FALSE
	FALSE								FALSE	FALSE
	FALSE								FALSE	FALSE
	FALSE								FALSE	FALSE
	FALSE								FALSE	FALSE
	FALSE								FALSE	FALSE
	FALSE								FALSE	FALSE
	FALSE								FALSE	FALSE

## Sheet: CHARMS
CHARMS checklist
CHARMS checklist. Relevant items to extract from individual studies for purposes of description and assessment of risk of bias and applicability. (Adapted from Moons KG. 2014)
Gen	App	RoB	Domain/ Key items		1 - Matthew-David Ogbechie, 2023			2 - Esra, Rachel, 2023	Model 3	Model 4	3 - Esra, Rachel, 2023			4 - Stockman, Jeni , 2022			5 - Stockman, Jeni , 2022			6 - Arthi, Ramachandran, 2020			7 - Arthi, Ramachandran, 2020			8 - Brian W. Pence, 2018			9 - Mhairi, Maskew, 2022			10 - Mhairi, Maskew, 2024			11 - Joseph A Mason, 2023			12 - Carolyn A Fahey, 2022
0. Study information
X			0.1 Author		Matthew-David Ogbechie			Esra, Rachel			Esra, Rachel			Stockman, Jeni			Stockman, Jeni			Arthi, Ramachandran			Arthi, Ramachandran			Brian W. Pence			Mhairi, Maskew			Mhairi, Maskew			Joseph A Mason			Carolyn A Fahey
X			0.2 Publication year		2023			2023			2023			2022			2022			2020			2020			2018			2022			2024			2023			2022
X			0.3 Publication identifier (Title/PMID/DOI)		Predicting Treatment Interruption Among People Living With HIV in Nigeria: Machine Learning Approach			Validation and Improvement of a Machine Learning Model to Predict Interruptions in Antiretroviral Treatment in South Africa			Validation and Improvement of a Machine Learning Model to Predict Interruptions in Antiretroviral Treatment in South Africa			Predictive analytics using machine learning to identify ART clients at health system level at greatest risk of treatment interruption in Mozambique and Nigeria			Predictive analytics using machine learning to identify ART clients at health system level at greatest risk of treatment interruption in Mozambique and Nigeria			Predictive Analytics for Retention in Care in an Urban HIV Clinic			Predictive Analytics for Retention in Care in an Urban HIV Clinic			Who will show? Predicting missed visits among patients in routine HIV primary care in the United States			Applying machine learning and predictive modeling to retention and viral suppression in South African HIV treatment cohorts			Triaging clients at risk of disengagement from HIV care: Application of a predictive model to clinical trial data in South Africa			No-show Prediction Model Performance Among People With HIV:External Validation Study			Machine learning with routine electronic medical record data to identify people at high risk of disengagement from HIV care in Tanzania
X			0.4 Publication journal		JMIR AI			JAIDS			JAIDS			JAIDS			JAIDS			Scientific Reports			Scientific Reports			AIDS and Behaviour			Scientific Reports			medRxiv			J Meds Internet Res			Plos Global Public Health
X			0.5 Model name		Extreme Gradient Boosting (XGBoost)			Adaptive Boosting (AdaBoost)			Categorical Boosting (CatBoost)			Random Forest			Extreme Gradient Boosting (XGBoost)			Random Forest			Decision Trees			Logistic regression			Adaptive Boosting (AdaBoost)			Adaptive Boosting (AdaBoost)			Random Forest			Essemble Decision Trees
1. Source of data					1			1			1			1			1			1			1			1			1			1			1			1
	X	X	1.1 Source of data		Retrospective cohort			Existing registry			Existing registry			Retrospective cohort			Retrospective cohort			Retrospective cohort			Retrospective cohort			Retrospective cohort			Retrospective cohort			Retrospective cohort			Existing registry			Retrospective cohort
2. Participants					1			1			1			1			1			1			1			1			1			1			1			1
x	X		2.1 Recruitment method		Retrospective recruitment			Retrospective recruitment			Retrospective recruitment			Retrospective recruitment			Retrospective recruitment			Retrospecive recruitmrnt			Retrospective recruitment			purporsive recruitment			Prospective recruitment			Prospective recruitment			Propective recruitment			Prospective recruitment
X	X		2.2 Recruitment dates		January 2005 to February 2021			January 1, 2017 to March 31, 2020			January 1, 2017 - October 1, 2018			January 1, 2010 - November 28, 2019			January 1, 2010 - November 28, 2019			January 1, 2008 to May 31, 2015			January 1, 2008 to May 31, 2015			2002 - 2015			January 2016 to December 2018			January 2016 - December 2018			Jan 21 - March 30, 2022			2018
X	X		2.3 Study setting		Health facility			Public health faciliities			Public health faciliities			Public Sector ART clinics			Public Sector ART clinics			University of Chicago HIV care clinic			University of Chicago HIV care clinic			US-based HIV primary care clinics			Public Sector HIV care facilities			Public Sector HIV care facilities			Hospital in a university			HIV care center
X	X		2.4 Study sites (Regions)		Nigeria			South Africa			South Africa			Mozambique			Nigeria			USA			USA			USA			South Africa			South Africa			USA			Tanzania
X	X		2.5 Study sites (Number of centers)		2			4			2			Unclear			Unclear			1			1			6			2			2			1			4
X	X		2.6 Criteria inclusion		All patients aged 21-35 years, newly enrooled on ART and provided 30-day supply of ARVs at one of the SIDHAS-supported treatment facilities			Participants were the newly initiated on ART between January 2017 to October 2018 who had at least 18 months of observation before the study's end date of 31st March 2020.			Participants were the newly initiated on ART between January 2017 to October 2018 who had at least 18 months of observation before the study's end date of 31st March 2020.			Patient enrolled in ART care at PEPFAR-suported clinics in Mozambique			Included only records for all patients newly initiated on ART between 1st January 2017 to 1st October 2018			18 years and > HIV positive individuals who attended at least one medical appointment at the university of Chicago adult HIV care clinic between 1st January 2008 and 31st May 2025			18 years and > HIV positive individuals who attended at least one medical appointment at the university of Chicago adult HIV care clinic between 1st January 2008 and 31st May 2025			All CNICS patients who attended 2 or more HIV primary care appointments in 2002 - 2015 at 6 CNICS sites			Patients who accessed HIV care and had at least one recorded clinic visit during 2016-2018			We restricted the analysis to visits scheduled a minimum of three months prior to the database censor date to allow for one month to meet the outcome definition and a further two months to allow for capturing visit data into the EMR			Unclear			HIV-positive individuals aged 18 years or older who had initiated ART within the past 30 days were recruited during routine clinic visits in 2018
X	X		2.7 Criteria exclusion		Participants transferred in from other facilities; participants enrrolled too recently to have an observed end point and date of next appointment after enrollment was missing.			Patients who had transferred out to different facilities, patients who had died, pre-ART visits, patients with at least one missing or incorrectly captured visit			Patients who had transferred out to different facilities, patients who had died, pre-ART visits, patients with at least one missing or incorrectly captured visit			Patients with missing critical data such as incomplete clinical or pharmacy visit records and patients who were not actively enrolled in ART or those who did not meet he defined threshhold for being late for visits (more than 28 days late)			Patients with missing critical data such as incomplete clinical or pharmacy visit records and patients who were not actively enrolled in ART or those who did not meet he defined threshhold for being late for visits (more than 28 days late)			All other outpatients appointments, hospitalisations and emergency departments visits within the University of Chicago clinic			All other outpatients appointments, hospitalisations and emergency departments visits within the University of Chicago clinic			Unclear			Patients with no clinic visit recorded during the study period, invalid visit observations, missing next appointment dates			Unclear			Unclear			Unclear
X	X		2.8 Participant description	Characteristics	Values		Measures	Values		Measures	Values		Measures	Values		Measures	Values		Measures	Values		Measures	Values		Measures	Values		Measures	Values		Measures	Values		Measures	Values		Measures	Values		Measures	Values		Measures	Values		Measures	Values		Measures
X	X		2.8.1 Age of participants	Age of participants			No information	33 (27-41)		Median (min-max)	33 (27-41)		Median (min-max)	47.3 (13.6)		Mean (sd)	47.3 (13.6)		Mean (sd)	47.3 (13.6)		Mean (sd)	47.3 (13.6)		Mean (sd)	46 (39 - 52)		Median (min-max)	39 (31 - 49)		Median (min-max)	39 (27 - 49)		Median (min-max)	No information		No information	36 (10)		Mean (sd)
X	X		2.8.2 Female	Female	91982 (67.3)		n (%)	172170 (65)		n (%)	172170 (65)		n (%)							314 (44%)		n (%)	314 (44%)		n (%)	1660 (16)		n (%)	311,945(70%)		n (%)	315124 (68)		n (%)				113 (63.5)		n (%)
X	X		2.8.3 Male	Male	44765 (32.7)		n (%)	92707 (35)		n (%)	92707 (35)		n (%)							399 (56%)		n (%)	399 (56%)		n (%)	8714 (84)		n (%)	133,690 (30%)		n (%)	148294 (32)		n (%)				65 (36.5)		n (%)
X	X		2.8.4 IIT	IIT	56581(41.5)		n (%)	260467 (11.9)		n (%)																17957 (17)		n (%)
X	X		2.8.5 Characteristic 5
3. Outcome to be predicted					1			1			1			1			1			1			1			1			1			1			1			1
	X	X	3.1 Outcome		Interruption in Treatment (IIT)			interruption in treatment (IIT)			interruption in treatment (IIT)			LTFU			LTFU			Retention in care			Retention in care			patient attendance vs miss (no show)given scheduled HIV primary care appointment			Retention in care (missed clinic visits)			Retention in HIV care			No show			disengagement
	X	X	3.2 Outcome definition		Individuals were defined as having IIT if they were provided a 30-day supply of antiretrovirals but did not return for a refill within 28 days of their scheduled follow-up visit date.			visits were classified as an IIT if not attended within 28 days of the scheduled visit date			Visits were classified as an IIT if not attended within 28 days of the scheduled visit date			LTFU defined as being more than 28 days late for a clinical appointment or pharmacy pick up			LTFU defined as being more than 28 days late for a clinical appointment or pharmacy pick up			retention in care was defined as attending at least two HIV care visits greater than 90 days apart within a 12-month period; access to care was also defined as having a single HIV care visit within a 6 month period			retention in care was defined as attending at least two HIV care visits greater than 90 days apart within a 12-month period; access to care was also defined as having a single HIV care visit within a 6 month period			patient visit or miss with appointments for which the patient does not show without notification			Attending clinic visits within 28 days of the next scheduled visit			defined a client to have experienced an interruption in treatment (IIT) when a client did not attend a clinic visit within 28 days of their scheduled appointment			Clients not honring a scheduled appointment			Ever missing an appointment for 28 or more days (a standard PEPFAR monitoring and evaluation indicator within specified intervals
		X	3.3 Same outcome definition for all participants		Yes			Yes			Yes			Yes			Yes			Yes			Yes			Yes			Yes			Yes			Yes			Yes
X	X		3.4 Type of outcome		Single			Single			Single			Single			Single			Single			Single			Single			Single			Single			Single			Single
		X	3.5 Was the outcome assessed without knowledge of the predictors?		Yes			Yes			Yes			Yes			No			Yes			Yes			Yes			Yes			Yes			Yes			No
		X	3.6 Were candidate predictors part of outcome?		No			No			No			No			No			No			No			No			No			No			No			No
	X		3.7 Time of outcome ocurrence		At next appointment (28 - 30 days)			Next appointment time (Within 28 days)			Next appointment time (Within 28 days)			Next scheduled clinical appointment or pharmacy visit			Next scheduled clinical appointment or pharmacy visit			At least 90 dats apart within a 12-month period for retention			At least 90 dats apart within a 12-month period for retention			Next scheduled HIV clinic after the attended visit.			During the next clinic visit after enrollment			During the next visit			Unclear			During the next visit
4. Candidate predictors					1			1			1			1			1			1			1			1			1			1			1			1
X			4.1 Number of candidate predictors (or parameters) assessed		13			13			13			70			70			1000			800			14			75			11			11			22
X			4.2 Type of predictors		Demographics (Age, gender, marital status), Clinic data (TB, pregnancy, breastfeeding status) and facility characteristics			Demographic, clinical, visit history			Demographic, clinical, visit history			Demographics (age, sex), clinical data (ART start date, adherence), geospatial and temporal factors			Demographics (age, sex), clinical data (ART start date, adherence), geospatial and temporal factors			demographics, diagnosis, location-based features, laboratory test results, medical visits, and specific providers seen			demographics, diagnosis, location-based features, laboratory test results, medical visits, and specific providers seen			Demographic, clinical (CD4 count, viral load), psychosocia (depression, anxiety, alcohol use), past visit experience)			Demographics, visit history, ART regimen data, laboratory results			demographics, HIV testing and ART treatment history, socio-economic indicators (employment, income), disclosure, drug regimen data, visit history and patterns, and ART monitoring laboratory test results			Appointment changed, appointment day of the week, appointment hour of day, appointment month of year, appointment zip code, confirmation status, department ID, department specialty, last communication, appointment lead time, patient called, referral to appointment, referral to appointment required, rescheduled appointment, service area ID, visit type, no-show rate, number of past appointments, nu…			age, sex, and marital status (measured at ART initiation); measures that were regularly collected at clinic visits (typically monthly), including weight (kg), WHO clinical stage (1–4), family planning use, and antiretroviral drug (ARV) status (start, continue, substitution, or stop); and HIV viral load (copies/mL, measured every 6 months)
	X		4.3 Timing of predictors measurement		Collected during ART initiation and routine clinic visits			Based on visit attendance and ART dispensing records collected during the study period.			Based on visit attendance and ART dispensing records collected during the study period.			Measured during clinical visits and pharmacy pickups			Measured during clinical visits and pharmacy pickups			Collected during clinic visits before the outcome occurrence			Collected during clinic visits before the outcome occurrence			same time as outcome			Measured at same time as outcome occurrence			Measured at same time as outcome occurrence			Measured at same time as outcome occurrence			Measured at same time as outcome occurrence
		X	4.4 Predictors definition and measurement similar for all participants		Yes			Yes			Yes			Yes			Yes			Yes			Yes			Yes			Yes			Yes			Yes			Yes
		X	4.5 Were predictors assessed blinded for outcome?		Yes			Yes			Yes			Yes			Yes			Yes			Yes			Yes			Yes			Yes			Yes			Yes
		X	4.6 Handling of continuous predictors		Yes			No information			No information			No information			No information			Various aggregation functions (mean, minimum, maximum, standard deviation)			Various aggregation functions (mean, minimum, maximum, standard deviation)			Continuous predictors were handled using cubic splines and ctergorical specifications where appropriate			No information			Yes			No variable transformation			No information
5. Sample size					1			1			1			1			1			1			1			1			1			1			1			1
X			5.1 Number of participants		136747			264877			136082			360000			450000			11445			11445			105628			1399145			3264671			331			178
X			5.2 Number of outcomes/events		56581			35985			35985			No information			No information			1373			1373			17957			146881			146881			0			72
					80166			228892			100097			#VALUE!			#VALUE!			10072			10072			87671			1252264			3117790			331			106			0			0			0
		X	5.3 Number events per variable (EPV) or per parameter (EPP)		4352.38			2768.08			2768.08			Unknown			Unknown			1.373			1.71625			1282.64			1958.41			13352.8			0			3.27273
6. Missing data					1			1			1			1			1			1			1			1			1			1			1			1
X		X	6.1 Number of participants with any missing value		No information			1509			1509			No information			No information			No information			No information			no information			No information			No information			No information			0
		X	6.2 Handling of missing data		Knn Imputation			Single imputation			Single imputation			Missing values excluded in analysis			Missing values excluded in analysis			Single imputation			Single imputation			No information			Other			No information			No information			Other
7. Model development					1			1			1			1			1			1			1			1			1			1			1			1
X			7.1 Modelling method		XGBoost			AdaBoost			CatBoost			Random Forest			XGBoost			Random Forest			Decision Trees			Logistic regression			AdaBoost			AdaBoost			Random Forest			Decision Trees
		X	7.2 Method for selection of candidate predictors		Based on prior knowledge			Based on prior knowledge			Based on prior knowledge			Other			Other			Based on prior knowledge			Based on prior knowledge			Based on prior knowledge			Other			No information			Based on prior knowledge			Based on prior knowledge
		X	7.3 Method for selection of predictors during multivariable modelling		Pre-specified model (not selection)			Recursive feature elimination			Recursive feature elimination			No information			No information			Other			Other			Pre-specified model (not selection)			Feature selection using random forest			No information			No information			No information
	X	X	7.4 Shrinkage of predictor weights or regression coefficients		Unclear			No information			No information			No information			No information			No information			No information			No information			No			No			Unclear			Yes
8. Model performance					1			1			1			1			1			1			1			1			1			1			1			1
	X		8.1 Calibration measures		Not evaluated			F1 Score (0.288, 0.286 - 0.290)			F1 Core (0.299, 0.297 - 0.301)			Not evaluated			Not evaluated			Not evaluated			Not evaluated			Not evaluated			F1 Score (0.29)			Not evaluated			Not evaluated			Not evaluated
	X		8.1.1 Calibration plot		No			No			No			No			No			No			No			No			No			No			No			No
	X		8.1.2 Calibration slope		No	value (95% CI):		No	value (95% CI):		No	value (95% CI):		No	value (95% CI):		No	value (95% CI):		No	value (95% CI):		No	value (95% CI):		No	value (95% CI):		No	value (95% CI):		No	value (95% CI):		No	value (95% CI):		No	value (95% CI):			value (95% CI):			value (95% CI):			value (95% CI):
	X		8.1.3 Calibration-in-the-large (CITL)		No	value (95% CI):		No	value (95% CI):		No	value (95% CI):		No	value (95% CI):		No	value (95% CI):		No	value (95% CI):		No	value (95% CI):		No	value (95% CI):		No	value (95% CI):		No	value (95% CI):		No	value (95% CI):		No	value (95% CI):			value (95% CI):			value (95% CI):			value (95% CI):
	X		8.1.4 Hosmer-Lemeshow test		No			No			No			No			No			No			No			No			No			No			No			No
	X		8.1.5 Other		No	Specify:		Yes	Specify:	F1 Score (0.288, 0.286 - 0.290)	Yes	Specify:	F1 Core (0.299, 0.297 - 0.301)	No	Specify:		No	Specify:		No	Specify:		No	Specify:		No	Specify:		Yes	Specify:	F1 Score (0.29)	No	Specify:		No	Specify:		No	Specify:			Specify:			Specify:			Specify:
	X		8.2 Discrimination measures		Accuracy 0.85 (0.85 - 0.86), Sensitivity - 0.81; Specificity - 0.88; PPV - 0.83; NPV - 0.87; Kappa 0.70			C-Statistic / AUC graph / Sensitivity (0.608, 0.604 - 0.611), specificity (0.647, 0.646 - 0.648), ppv (0.189, 0.187 - 0.190), npv (0.924, 0.924 - 0.925)			C-Statistic / AUC graph / Sensitivity (0.646, 0.642 - 0.649), specificity (0.646, 0.645 - 0.648), ppv (0.195, 0.193 - 0.196), npv (0.932, 0.931 - 0.933)			C-Statistic / AUC-PR, MCC (0.45)			C-Statistic / AUC-PR, MCC(0.37)			PPV (24.5, SD = 0.01)			PPV (15.5, 0.04)			C-Statistic / AUC graph / Sensitivity (0.74, 0.70 - 0.78), Specificity (0.54, 0.44 - 0.64)			C-Statistic / AUC graph / Accuracy (0.786), sensitivity (0.406), specificity (0.83), npv (0.92), ppv (0.22)			C-Statistic / Accuracy = 0.63, Specificity = 0.52, specificity =0.64, ppv = 0.19, NPV = 0.89			C-Statistic / AUC graph			C-Statistic / Accuracy (0.723)
	X		8.2.1 C-Statistic		No	value (95% CI):		Yes	value (95% CI):	0.672 (0.670 - 0.674)	Yes	value (95% CI):	0.698 (0.695 - 0.70)	Yes	value (95% CI):	0.65	Yes	value (95% CI):	0.52	No	value (95% CI):		No	value (95% CI):		Yes	value (95% CI):	0.70 (0.67 - 0.73)	Yes	value (95% CI):	0.688	Yes	value (95% CI):	0.614	Yes	value (95% CI):	0.78 (0.75 - 0.82)	Yes	value (95% CI):	0.704 (0.530 - 0.878)		value (95% CI):			value (95% CI):			value (95% CI):
	X		8.2.2 D-Statistic		No	value (95% CI):		No	value (95% CI):		No	value (95% CI):		No	value (95% CI):		No	value (95% CI):		No	value (95% CI):		No	value (95% CI):		No	value (95% CI):		No	value (95% CI):		No	value (95% CI):		No	value (95% CI):		No	value (95% CI):			value (95% CI):			value (95% CI):			value (95% CI):
	X		8.2.3 AUC graph		No			Yes			Yes			No			No			No			No			Yes			Yes			No			Yes			No
	X		8.2.4 Log-rank test (if survival analysis)		Not applicable			Not applicable			Not applicable			Not applicable			Not applicable			Not applicable			Not applicable			Not applicable			Not applicable			Not applicable			Not applicable			Not applicable
	X		8.2.5 Risk group curves (if survival analysis)		Not applicable			Not applicable			Not applicable			Not applicable			Not applicable			Not applicable			Not applicable			Not applicable			Not applicable			Not applicable			Not applicable			Not applicable
	X		8.2.6 Other		Yes	Specify:	Accuracy 0.85 (0.85 - 0.86), Sensitivity - 0.81; Specificity - 0.88; PPV - 0.83; NPV - 0.87; Kappa 0.70	Yes	Specify:	Sensitivity (0.608, 0.604 - 0.611), specificity (0.647, 0.646 - 0.648), ppv (0.189, 0.187 - 0.190), npv (0.924, 0.924 - 0.925)	Yes	Specify:	Sensitivity (0.646, 0.642 - 0.649), specificity (0.646, 0.645 - 0.648), ppv (0.195, 0.193 - 0.196), npv (0.932, 0.931 - 0.933)	Yes	Specify:	AUC-PR, MCC (0.45)	Yes	Specify:	AUC-PR, MCC(0.37)	Yes	Specify:	PPV (24.5, SD = 0.01)	Yes	Specify:	PPV (15.5, 0.04)	Yes	Specify:	Sensitivity (0.74, 0.70 - 0.78), Specificity (0.54, 0.44 - 0.64)	Yes	Specify:	Accuracy (0.786), sensitivity (0.406), specificity (0.83), npv (0.92), ppv (0.22)	Yes	Specify:	Accuracy = 0.63, Specificity = 0.52, specificity =0.64, ppv = 0.19, NPV = 0.89	No	Specify:		Yes	Specify:	Accuracy (0.723)		Specify:			Specify:			Specify:
	X		8.3 Overall measures		Not evaluated			Not evaluated			Not evaluated			Not evaluated			Not evaluated			Not evaluated			Not evaluated			Not evaluated			Not evaluated			Not evaluated			Not evaluated			Not evaluated
	X		8.3.1 R-squared (e.g. Cox-Snell R2, Nagelkerke's R2,..)		No	value (95% CI):		No	value (95% CI):		No	value (95% CI):		No	value (95% CI):		No	value (95% CI):		No	value (95% CI):		No	value (95% CI):		No	value (95% CI):		No	value (95% CI):		No	value (95% CI):		No	value (95% CI):		No	value (95% CI):			value (95% CI):			value (95% CI):			value (95% CI):
	X		8.3.2 Brier score		No	value (95% CI):		No	value (95% CI):		No	value (95% CI):		No	value (95% CI):		No	value (95% CI):		No	value (95% CI):		No	value (95% CI):		No	value (95% CI):		No	value (95% CI):		No	value (95% CI):		No	value (95% CI):		No	value (95% CI):			value (95% CI):			value (95% CI):			value (95% CI):
	X		8.3.3 Other		No	Specify:		No	Specify:		No	Specify:		No	Specify:		No	Specify:		No	Specify:		No	Specify:		No	Specify:		No	Specify:		No	Specify:		No	Specify:		No	Specify:			Specify:			Specify:			Specify:
	X		8.4 Clinical utility		36 (75%) health said tool was useful			Not evaluated			Not evaluated			Not evaluated			Not evaluated			Not evaluated			Not evaluated			Not evaluated			Not evaluated			Not evaluated			Not evaluated			Not evaluated
	X		8.4.1 Decision Curve Analysis (DCA)		No			No			No			No			No			No			No			No			No			No			No			No
	X		8.4.2 Other		Yes	Specify:	36 (75%) health said tool was useful	No	Specify:		No	Specify:		No	Specify:		No	Specify:		No	Specify:		No	Specify:		No	Specify:		No	Specify:		No	Specify:		No	Specify:		No	Specify:			Specify:			Specify:			Specify:
9. Model evaluation					1			1			1			1			1			1			1			1			1			1			1			1
		X	9.1 Method used for testing model performance
		X	9.1.1 Internal validation		Cross-validation and random split data			Random split data			Random split data			Cross-validation			Temporal cross-validation			Temporal cross-validation			Random split data			Cross-validation			Random split data			Random split data			Random split data			Cross-validation and random split data
		X	9.1.2 External validation		None			Different setting			Different setting			No information			No information			No information			No information			No information			No information			No information			Different dataset and provider feedback			Unclear
	X	X	9.2 In case of poor validation, whether model was adjusted or updated		Yes			No information			No information			No information			No information			No information			No information			No information			No information			No			Yes			Unclear
10. Results					1			1			1			1			1			1			1			1			1			1			1			1
X			10.1 Number of predictors (or parameters) included in final model		13			13			13			12			12			20			20			14			20			10			11			22
x	X		10.2 Final model included predictor weights or regression coefficients		No information			Predictor weights			Predictor weights			Unclear			Unclear			Predictor weights			Predictor weights			No information			Predictor weights			Predictor weights			Unclear			None
X	X		10.3 Final model included intercept (or baseline survival)		Yes			No information			No information			No			Yes			No information			No information			No			Unclear			No			Unclear			No
X	x		10.4 Alternative presentation of the final prediction models		Score system			None			Unclear			Unclear			Unclear			No information			No information			Unclear			No information			Risk Score			On-line calculator			Score system
11. Interpretation					1			1			1			1			1			1			1			1			1			1			1			1
X	X		11.1 Interpretation of presented model		we were able to successfully develop and deploy an ML model into LAMIS, Nigeria’s routine HIV information system. There was a high level of acceptance of the ML model among staff at the pilot facilities.			Our score may serve to this scope, provided that it will be validated in other larger series, possibly in multicentric The AdaBoost model demonstrated a sensitivity of 60% and a positive predictive value (PPV) of 18%, indicating it could correctly predict nearly two-thirds of missed visits. It outperformed logistic regression, demonstrating better overall accuracy and predictive power. design.			The CatBoost model achieved a sensitivity of 62% and a positive predictive value (PPV) of 20%, indicating it correctly predicted a significant portion of missed visits. It performed best within the first 6 months of treatment, aligning with higher attrition rates during this period.			Models showed good predictive power, helping to identify patients at risk of LTFU and target interventions accordingly			Models showed moderate predictive power in Nigeria, helping to identify patients at risk of LTFU and target interventions accordingly			In predicting retention in care, the random forest model achieved a positive predictive value (PPV) of 24.5% for the top 10% of patients at risk. This indicated improvement over both the prior baseline (8-12%) and the state-of-the-art logistic regression model, which had a PPV of 14.1%. The model was able to provide more accurate predictions of which patients were most likely to drop out of care,…			The decision tree model showed a PPV of 15.5% for the top 10% of high-risk patients and also provides clear decision paths used in identifying key factors influencing retention, such as the number of prior missed appointments or demographic characteristics			Past-year missed visits were the strongest predictor of future missed visits. Clinical and psycosocial predictors added little predictive value.			Our approach could enable anticipation of future outcomes before any visible signs and/or poor outcomes occur (e.g., an unsuppressed VL) and, most importantly, while the patient is still engaged in care. This affords the opportunity to take a proactive approach to patient management—specific targeted interventions can be designed on identified subsets of the treatment cohorts, allowing for cost-e…			First, the threshold risk triaging approach allows for identifying clients at risk of treatment interruptions while the archetype approach could potentially inform underlying obstacles to visit adherence and possible intervention mapping efforts. Beyond improving the accuracy of risk prediction, our results represent an important step in introducing the results of machine learning and predictive …			The improvement in the performance of the alternate model over the proprietary Epic model demonstrates that among populations with extreme disparities, such as people with HIV, the inclusion of demographic information may enhance the prediction of appointment attendance. The alternate model further reveals that the prediction of appointment attendance in people with HIV can be improved by using H…			machine learning methods applied to routine EMR data in Tanzania predicted future risk of disengagement from HIV care. Incorporating time-varying EMR information enhanced the prediction accuracy compared to only using point-in-time EMR data. The addition of survey data collected through a research study modestly improved the accuracy. This approach, using EMR data alone or in combination with oth…
12. Observations					1			1			1			1			1			1			1			1			1			1			1			1
			12.1 Data extraction process		All information has been successfully registered			All information has been successfully registered			All information has been successfully registered			All information has been successfully registered			All information has been successfully registered			All information has been successfully registered			All information has been successfully registered			All information has been successfully registered			All information has been successfully registered			All information has been successfully registered			All information has been successfully registered			All information has been successfully registered			All information has been successfully registered			All information has been successfully registered			All information has been successfully registered
			12.2 Additional information		The model was integrated into the HMIS system			The study also analyzed model performance across different periods within a patient's ART trajectory.			The study also analyzed model performance across different periods within a patient's ART trajectory. Model sensitivity and specificity were highest within the first 6 months of patient ART history.			0.45 MCC compared with an underlying rate of appointment LTFU of 23% across the testing period (the reference point for AUC-PR is the precision of a random model, which is equivalent to the prevalence of the positive class, or 0.23			It achieved 0.52 AUC-PR and 0.37 MCC compared with an underlying of appointment LTFU of 27% across the testing period.			Data from patrients attending the University of Chicago HIV clinic were extracted retrospectively. The study demonstrated te use of machine learning to predict rentention in HIV care and amphasized the importance of targeted intervention for high-risk patients.
Abbreviation: Gen: General description; App: Applicability; RoB: Risk of Bias
					1			1			1			1			1			1			1			1			1			1			1			1			NA			NA			NA
[truncated: 30 more columns]

## Sheet: PROBAST
PROBAST checklist
PROBAST. Prediction model study Risk Of Bias Assessment Tool
Domain/ Key questions	1 - Matthew-David Ogbechie, 2023	2 - Esra, Rachel, 2023	3 - Esra, Rachel, 2023	4 - Stockman, Jeni , 2022	5 - Stockman, Jeni , 2022	6 - Arthi, Ramachandran, 2020	7 - Arthi, Ramachandran, 2020	8 - Brian W. Pence, 2018	9 - Mhairi, Maskew, 2022	10 - Mhairi, Maskew, 2024	11 - Joseph A Mason, 2023	12 - Carolyn A Fahey, 2022
0. Study information
0.1 Author	Matthew-David Ogbechie	Esra, Rachel	Esra, Rachel	Stockman, Jeni	Stockman, Jeni	Arthi, Ramachandran	Arthi, Ramachandran	Brian W. Pence	Mhairi, Maskew	Mhairi, Maskew	Joseph A Mason	Carolyn A Fahey
0.2 Publication year	2023	2023	2023	2022	2022	2020	2020	2018	2022	2024	2023	2022
0.3 Publication identifier (Title/PMID/DOI)	Predicting Treatment Interruption Among People Living With HIV in Nigeria: Machine Learning Approach	Validation and Improvement of a Machine Learning Model to Predict Interruptions in Antiretroviral Treatment in South Africa	Validation and Improvement of a Machine Learning Model to Predict Interruptions in Antiretroviral Treatment in South Africa	Predictive analytics using machine learning to identify ART clients at health system level at greatest risk of treatment interruption in Mozambique and Nigeria	Predictive analytics using machine learning to identify ART clients at health system level at greatest risk of treatment interruption in Mozambique and Nigeria	Predictive Analytics for Retention in Care in an Urban HIV Clinic	Predictive Analytics for Retention in Care in an Urban HIV Clinic	Who will show? Predicting missed visits among patients in routine HIV primary care in the United States	Applying machine learning and predictive modeling to retention and viral suppression in South African HIV treatment cohorts	Triaging clients at risk of disengagement from HIV care: Application of a predictive model to clinical trial data in South Africa	No-show Prediction Model Performance Among People With HIV:External Validation Study	Machine learning with routine electronic medical record data to identify people at high risk of disengagement from HIV care in Tanzania
0.4 Publication journal	JMIR AI	JAIDS	JAIDS	JAIDS	JAIDS	Scientific Reports	Scientific Reports	AIDS and Behaviour	Scientific Reports	medRxiv	J Meds Internet Res	Plos Global Public Health
0.5 Model name	Extreme Gradient Boosting (XGBoost)	Adaptive Boosting (AdaBoost)	Categorical Boosting (CatBoost)	Random Forest	Extreme Gradient Boosting (XGBoost)	Random Forest	Decision Trees	Logistic regression	Adaptive Boosting (AdaBoost)	Adaptive Boosting (AdaBoost)	Random Forest	Essemble Decision Trees
1. Participants
1.1 Were appropriate data sources used?	Yes	Yes	Yes	Yes	Yes	Yes	Yes	Yes	Yes	Yes	Yes	Yes
1.2 Were all inclusions and exclusions of participants appropriate?	Yes	Yes	Yes	Yes	Probably Yes	Yes	Yes	Probably No	Yes	Yes	No Information	Probably No
Risk of bias introduced by selection of participants	Low RoB	Low RoB	Low RoB	Low RoB	Low RoB	Low RoB	Low RoB	High RoB	Low RoB	Low RoB	High RoB	High RoB
Applicability	Low concern	Low concern	Low concern	Low concern	Low concern	Low concern	Low concern	High concern	Low concern	Low concern	High concern	Low concern
Relevant information extracted from CHARMS:
Source of data	Retrospective cohort	Existing registry	Existing registry	Retrospective cohort	Retrospective cohort	Retrospective cohort	Retrospective cohort	Retrospective cohort	Retrospective cohort	Retrospective cohort	Existing registry	Retrospective cohort
Recruitment methods	Retrospective recruitment	Retrospective recruitment	Retrospective recruitment	Retrospective recruitment	Retrospective recruitment	Retrospecive recruitmrnt	Retrospective recruitment	purporsive recruitment	Prospective recruitment	Prospective recruitment	Propective recruitment	Prospective recruitment
Recruitment dates	January 2005 to February 2021	January 1, 2017 to March 31, 2020	January 1, 2017 - October 1, 2018	January 1, 2010 - November 28, 2019	January 1, 2010 - November 28, 2019	January 1, 2008 to May 31, 2015	January 1, 2008 to May 31, 2015	2002 - 2015	January 2016 to December 2018	January 2016 - December 2018	Jan 21 - March 30, 2022	2018
Study setting	Health facility	Public health faciliities	Public health faciliities	Public Sector ART clinics	Public Sector ART clinics	University of Chicago HIV care clinic	University of Chicago HIV care clinic	US-based HIV primary care clinics	Public Sector HIV care facilities	Public Sector HIV care facilities	Hospital in a university	HIV care center
Inclusion criteria	All patients aged 21-35 years, newly enrooled on ART and provided 30-day supply of ARVs at one of the SIDHAS-supported treatment facilities	Participants were the newly initiated on ART between January 2017 to October 2018 who had at least 18 months of observation before the study's end date of 31st March 2020.	Participants were the newly initiated on ART between January 2017 to October 2018 who had at least 18 months of observation before the study's end date of 31st March 2020.	Patient enrolled in ART care at PEPFAR-suported clinics in Mozambique	Included only records for all patients newly initiated on ART between 1st January 2017 to 1st October 2018	18 years and > HIV positive individuals who attended at least one medical appointment at the university of Chicago adult HIV care clinic between 1st January 2008 and 31st May 2025	18 years and > HIV positive individuals who attended at least one medical appointment at the university of Chicago adult HIV care clinic between 1st January 2008 and 31st May 2025	All CNICS patients who attended 2 or more HIV primary care appointments in 2002 - 2015 at 6 CNICS sites	Patients who accessed HIV care and had at least one recorded clinic visit during 2016-2018	We restricted the analysis to visits scheduled a minimum of three months prior to the database censor date to allow for one month to meet the outcome definition and a further two months to allow for capturing visit data into the EMR	Unclear	HIV-positive individuals aged 18 years or older who had initiated ART within the past 30 days were recruited during routine clinic visits in 2018
Exclusion criteria	Participants transferred in from other facilities; participants enrrolled too recently to have an observed end point and date of next appointment after enrollment was missing.	Patients who had transferred out to different facilities, patients who had died, pre-ART visits, patients with at least one missing or incorrectly captured visit	Patients who had transferred out to different facilities, patients who had died, pre-ART visits, patients with at least one missing or incorrectly captured visit	Patients with missing critical data such as incomplete clinical or pharmacy visit records and patients who were not actively enrolled in ART or those who did not meet he defined threshhold for being late for visits (more than 28 days late)	Patients with missing critical data such as incomplete clinical or pharmacy visit records and patients who were not actively enrolled in ART or those who did not meet he defined threshhold for being late for visits (more than 28 days late)	All other outpatients appointments, hospitalisations and emergency departments visits within the University of Chicago clinic	All other outpatients appointments, hospitalisations and emergency departments visits within the University of Chicago clinic	Unclear	Patients with no clinic visit recorded during the study period, invalid visit observations, missing next appointment dates	Unclear	Unclear	Unclear
Rationale of bias and applicability rating:	The data source is facility level data derived from a database.		Clearly defined inclusison an exclusion citeria	The data source was appropriate and the inclusion criteria was clearly stated	The data source was appropriate and the inclusion criteria was clearly stated	Clear definition of inclusion/exclusion criteria	Clear definition of inclusion/exclusion criteria	Data source was appropriate, and inclusion criteria clearly defined. Exclusion criteria was unclear		The exclusion criteria was unclear. Though pregnant women were include in the PREDICT model, they were exluded in the SLATE model		The exclusion criteria was unclear
2. Predictors
2.1 Were predictors defined and assessed in a similar way for all participants?	Yes	Yes	Yes	Yes	Yes	Yes	Yes	Yes	Yes	Yes	Yes	Yes
2.2 Were predictor assessments made without knowledge of outcome data?	Yes	Yes	Yes	Yes	Yes	Yes	Yes	Yes	Probably Yes	Yes	Yes	Yes
2.3 Are all predictors available at the time the model is intended to be used?	Yes	Yes	Yes	Yes	Yes	Yes	Yes	Yes	Yes	Probably Yes	Yes	Yes
Risk of bias introduced by predictors or their assessment	Low RoB	Low RoB	Low RoB	Low RoB	Low RoB	Low RoB	Low RoB	Low RoB	Low RoB	Low RoB	Low RoB	Low RoB
Applicability	Low concern	Low concern	Low concern	Low concern	Low concern	Low concern	Low concern	Low concern	Low concern	Low concern	Low concern	Low concern
Relevant information extracted from CHARMS:
Predictors definition and measurement similar for all participants	Yes	Yes	Yes	Yes	Yes	Yes	Yes	Yes	Yes	Yes	Yes	Yes
Were predictors assessed blinded for outcome?	Yes	Yes	Yes	Yes	Yes	Yes	Yes	Yes	Yes	Yes	Yes	Yes
Timing of predictors measurement	Collected during ART initiation and routine clinic visits	Based on visit attendance and ART dispensing records collected during the study period.	Based on visit attendance and ART dispensing records collected during the study period.	Measured during clinical visits and pharmacy pickups	Measured during clinical visits and pharmacy pickups	Collected during clinic visits before the outcome occurrence	Collected during clinic visits before the outcome occurrence	same time as outcome	Measured at same time as outcome occurrence	Measured at same time as outcome occurrence	Measured at same time as outcome occurrence	Measured at same time as outcome occurrence
Rationale of bias and applicability rating:	Predictors and outcome variabkles are collected at the same time	Both predictors and outcome were measured at the same time	Both predictors and outcome were measured at the same time	Predictors and outcome were measured at the same time	Predictors and outcome were measured at the same time	Both predictors an outcome were measured at the same time, blined of each other.	Both predictors an outcome were measured at the same time, blined of each other.	Outcome definition did not include predictors		Databases were not homogeneous, but authors did an effort to homogenize it, we did not penalized the RoB. Systolic pulmonary artery pressure predictor could be hard to recovery.	Databases were not homogeneous, but authors did an effort to homogenize it, we did not penalized the RoB.
3. Outcome
3.1 Was the outcome determined appropriately?	Yes	Yes	Yes	Yes	Yes	Yes	Yes	Yes	Yes	Yes	Yes	Yes
3.2 Was a pre-specified or standard outcome definition used?	Yes	Yes	Yes	Yes	Yes	Yes	Yes	Yes	Yes	Yes	Probably No	Yes
3.3 Were predictors excluded from the outcome definition?	Yes	Yes	Yes	Yes	Yes	Yes	Yes	Yes	Yes	Yes	Yes	Yes
3.4 Was the outcome defined and determined in a similar way for all participants?	Yes	Yes	Yes	Yes	Yes	Yes	Yes	Yes	Yes	Yes	Yes	Yes
3.5 Was the outcome determined without knowledge of predictor information?	Yes	Yes	Yes	Yes	Yes	Yes	Yes	Yes	Yes	Yes	Probably Yes	Yes
3.6 Was the time interval between predictor assessment and outcome determination appropriate?	Yes	Yes	Yes	Yes	Yes	Yes	Yes	Yes	Yes	Yes	Probably Yes	Probably Yes
Risk of bias introduced by the outcome or its determination	Low RoB	Low RoB	Low RoB	Low RoB	Low RoB	Low RoB	Low RoB	Low RoB	Low RoB	Low RoB	Unclear	Low RoB
Applicability	Low concern	Low concern	Low concern	Low concern	Low concern	Low concern	Low concern	Low concern	Low concern	Low concern	Unclear	Low concern
Relevant information extracted from CHARMS:
Outcome definition	Individuals were defined as having IIT if they were provided a 30-day supply of antiretrovirals but did not return for a refill within 28 days of their scheduled follow-up visit date.	visits were classified as an IIT if not attended within 28 days of the scheduled visit date	Visits were classified as an IIT if not attended within 28 days of the scheduled visit date	LTFU defined as being more than 28 days late for a clinical appointment or pharmacy pick up	LTFU defined as being more than 28 days late for a clinical appointment or pharmacy pick up	retention in care was defined as attending at least two HIV care visits greater than 90 days apart within a 12-month period; access to care was also defined as having a single HIV care visit within a 6 month period	retention in care was defined as attending at least two HIV care visits greater than 90 days apart within a 12-month period; access to care was also defined as having a single HIV care visit within a 6 month period	patient visit or miss with appointments for which the patient does not show without notification	Attending clinic visits within 28 days of the next scheduled visit	defined a client to have experienced an interruption in treatment (IIT) when a client did not attend a clinic visit within 28 days of their scheduled appointment	Clients not honring a scheduled appointment	Ever missing an appointment for 28 or more days (a standard PEPFAR monitoring and evaluation indicator within specified intervals
Same outcome definition for all participants	Yes	Yes	Yes	Yes	Yes	Yes	Yes	Yes	Yes	Yes	Yes	Yes
Was the outcome assessed without knowledge of the predictors	Yes	Yes	Yes	Yes	No	Yes	Yes	Yes	Yes	Yes	Yes	No
Were candidate predictors part of outcome?	No	No	No	No	No	No	No	No	No	No	No	No
Time of outcome ocurrence	At next appointment (28 - 30 days)	Next appointment time (Within 28 days)	Next appointment time (Within 28 days)	Next scheduled clinical appointment or pharmacy visit	Next scheduled clinical appointment or pharmacy visit	At least 90 dats apart within a 12-month period for retention	At least 90 dats apart within a 12-month period for retention	Next scheduled HIV clinic after the attended visit.	During the next clinic visit after enrollment	During the next visit	Unclear	During the next visit
Rationale of bias and applicability rating:	Outcome was clearly defined and no predictor was included in the definition.	Outcome and predictors were measured at the same time	Outcome and predictors were measured at the same time	Predictors were not part of the outcome definition, their measurements were independent of each other and same definition was applied to all participants	Predictors were not part of the outcome definition, their measurements were independent of each other and same definition was applied to all participants	Both outcome and predictors were measured at the same time independent of each other	Both outcome and predictors were measured at the same time independent of each other	Outcome and predictors measured at the same time		All raw data available in the source datasets were considered as potential predictors of IIT. Number of predictors included was unclear
4. Analysis
4.1 Were there a reasonable number of participants with the outcome?	Yes	Yes	Yes	No Information	No Information	Yes	Yes	Yes	Yes	Yes	No Information	Probably No
4.2 Were continuous and categorical predictors handled appropriately?	Probably Yes	Probably Yes	Yes	Probably Yes	Probably Yes	Yes	Yes	Probably Yes	Probably Yes	Probably Yes	Probably Yes	No Information
4.3 Were all enrolled participants included in the analysis?	Yes	No	No	Probably Yes	Probably Yes	Yes	Yes	Probably Yes	Yes	Probably Yes	Probably Yes	Probably Yes
4.4 Were participants with missing data handled appropriately?	Yes	Probably Yes	Probably Yes	Yes	Yes	Probably Yes	Probably Yes	Probably No	Probably No	No Information	No Information	Probably Yes
4.5 Was selection of predictors based on univariable analysis avoided?	Yes	Yes	Yes	Probably Yes	Probably Yes	Yes	Yes	Yes	Yes	No Information	Yes	Probably Yes
4.6 Were complexities in the data accounted for appropriately?	Probably Yes	Probably Yes	Probably Yes	Probably Yes	Probably Yes	Probably Yes	Probably Yes	Probably Yes	Probably Yes	Probably Yes	Probably Yes	Probably Yes
4.7 Were relevant model performance measures evaluated appropriately?	Yes	Yes	Yes	Yes	Yes	Yes	Yes	Yes	Yes	Probably Yes	Yes	Yes
4.8 Were model overfitting and optimism in model performance accounted for?	Probably No	Probably Yes	Probably Yes	Probably No	Probably No	Probably No	No	Probably Yes	No Information	Probably No	Probably Yes	Probably Yes
4.9 Do predictors and their assigned weights in the final model correspond to the results from multivariable analysis?	No Information	No	Probably Yes	No Information	No Information	No Information	No Information	Probably No	No Information	No Information	Probably No	No Information
Risk of bias introduced by the analysis	High RoB	Low RoB	Low RoB	High RoB	High RoB	Unclear	High RoB	High RoB	High RoB	High RoB	High RoB	Unclear
Relevant information extracted from CHARMS:
Outcome frecuency	56581 from 136747 (41.4%)	35985 from 264877 (13.6%)	35985 from 136082 (26.4%)	#VALUE!	#VALUE!	1373 from 11445 (12.0%)	1373 from 11445 (12.0%)	17957 from 105628 (17.0%)	146881 from 1399145 (10.5%)	146881 from 3264671 (4.5%)		72 from 178 (40.4%)
Event per variable (EPV) or per parameter (EPP)	4352.38	2768.08	2768.08	Unknown	Unknown	1.373	1.71625	1282.64	1958.41	13352.8		3.27273
Handling of continuous predictors	Yes	No information	No information	No information	No information	Various aggregation functions (mean, minimum, maximum, standard deviation)	Various aggregation functions (mean, minimum, maximum, standard deviation)	Continuous predictors were handled using cubic splines and ctergorical specifications where appropriate	No information	Yes	No variable transformation	No information
Number of participants with any missing value	No information	1509	1509	No information	No information	No information	No information	no information	No information	No information	No information
Handling of missing data	Knn Imputation	Single imputation	Single imputation	Missing values excluded in analysis	Missing values excluded in analysis	Single imputation	Single imputation	No information	Other	No information	No information	Other
Method for selection of candidate predictors	Based on prior knowledge	Based on prior knowledge	Based on prior knowledge	Other	Other	Based on prior knowledge	Based on prior knowledge	Based on prior knowledge	Other	No information	Based on prior knowledge	Based on prior knowledge
Validation method	Internal: Yes	Internal: No	Internal: No	Internal: No	Internal: No	Internal: No	Internal: No	Internal: No	Internal: No	Internal: No	Internal: No	Internal: No
	External: 1	External: 1	External: 1	External: 1	External: 1	External: 1	External: 1	External: 1	External: 1	External: 1	External: 1	External: 1	External:	External:	External:	External:	External:	External:	External:	External:	External:	External:	External:	External:	External:	External:	External:	External:	External:	External:
Performance measures	Calibration: Not evaluated	Calibration: F1 Score (0.288, 0.286 - 0.290)	Calibration: F1 Core (0.299, 0.297 - 0.301)	Calibration: Not evaluated	Calibration: Not evaluated	Calibration: Not evaluated	Calibration: Not evaluated	Calibration: Not evaluated	Calibration: F1 Score (0.29)	Calibration: Not evaluated	Calibration: Not evaluated	Calibration: Not evaluated
	Discrimination: Accuracy 0.85 (0.85 - 0.86), Sensitivity - 0.81; Specificity - 0.88; PPV - 0.83; NPV - 0.87; Kappa 0.70	Discrimination: C-Statistic / AUC graph / Sensitivity (0.608, 0.604 - 0.611), specificity (0.647, 0.646 - 0.648), ppv (0.189, 0.187 - 0.190), npv (0.924, 0.924 - 0.925)	Discrimination: C-Statistic / AUC graph / Sensitivity (0.646, 0.642 - 0.649), specificity (0.646, 0.645 - 0.648), ppv (0.195, 0.193 - 0.196), npv (0.932, 0.931 - 0.933)	Discrimination: C-Statistic / AUC-PR, MCC (0.45)	Discrimination: C-Statistic / AUC-PR, MCC(0.37)	Discrimination: PPV (24.5, SD = 0.01)	Discrimination: PPV (15.5, 0.04)	Discrimination: C-Statistic / AUC graph / Sensitivity (0.74, 0.70 - 0.78), Specificity (0.54, 0.44 - 0.64)	Discrimination: C-Statistic / AUC graph / Accuracy (0.786), sensitivity (0.406), specificity (0.83), npv (0.92), ppv (0.22)	Discrimination: C-Statistic / Accuracy = 0.63, Specificity = 0.52, specificity =0.64, ppv = 0.19, NPV = 0.89	Discrimination: C-Statistic / AUC graph	Discrimination: C-Statistic / Accuracy (0.723)
	Overall: Not evaluated	Overall: Not evaluated	Overall: Not evaluated	Overall: Not evaluated	Overall: Not evaluated	Overall: Not evaluated	Overall: Not evaluated	Overall: Not evaluated	Overall: Not evaluated	Overall: Not evaluated	Overall: Not evaluated	Overall: Not evaluated
Shrinkage of predictor weights or regression coefficients	Unclear	No information	No information	No information	No information	No information	No information	No information	No	No	Unclear	Yes
Rationale of bias and applicability rating:	There was no information about the magnitude of missing data and how that was handled.	Addressing issues of ovefitting was not clear	Addressing issues of ovefitting was not clear	The frequency of the outcome measure information was missing, and there was no information on how data complexity and overfiting was handled	The frequency of the outcome measure information was missing, and there was no information on how data complexity and overfiting was handled	Model overfitting and handling of data complexity was not clear	Model overfitting and handling of data complexity was not clear	Addressing overfitting and missing data was unclear		EPP was not determined	EPP was slightly lower than required but were not univariable selection and model performance was optimism adjusted by bootstrap validation. The complete data analysis were not worrying because only 4 (0.5%) patients were excluded. We did not penalized RoB.
	#REF!

## Sheet: Study Characteristics
	Table 1. Characteristics of the studies included in the systematic review.
	Author, Year	Study design	Enrolment period	Study setting	Study region	Participant characteristics:
						Age of participants	Female	Male	IIT
1 - Matthew-David Ogbechie, 2023	1 - Matthew-David Ogbechie, 2023	Retrospective cohort	January 2005 to February 2021	Health facility	Nigeria	0	91982 (67.3)	44765 (32.7)	56581(41.5)	0
2 - Esra, Rachel, 2023	2 - Esra, Rachel, 2023	Existing registry	January 1, 2017 to March 31, 2020	Public health faciliities	South Africa	33 (27-41)	172170 (65)	92707 (35)	260467 (11.9)	0
3 - Esra, Rachel, 2023	3 - Esra, Rachel, 2023	Existing registry	January 1, 2017 - October 1, 2018	Public health faciliities	South Africa	33 (27-41)	172170 (65)	92707 (35)	0	0
4 - Stockman, Jeni , 2022	4 - Stockman, Jeni , 2022	Retrospective cohort	January 1, 2010 - November 28, 2019	Public Sector ART clinics	Mozambique	47.3 (13.6)	0	0	0	0
5 - Stockman, Jeni , 2022	5 - Stockman, Jeni , 2022	Retrospective cohort	January 1, 2010 - November 28, 2019	Public Sector ART clinics	Nigeria	47.3 (13.6)	0	0	0	0
6 - Arthi, Ramachandran, 2020	6 - Arthi, Ramachandran, 2020	Retrospective cohort	January 1, 2008 to May 31, 2015	University of Chicago HIV care clinic	USA	47.3 (13.6)	314 (44%)	399 (56%)	0	0
7 - Arthi, Ramachandran, 2020	7 - Arthi, Ramachandran, 2020	Retrospective cohort	January 1, 2008 to May 31, 2015	University of Chicago HIV care clinic	USA	47.3 (13.6)	314 (44%)	399 (56%)	0	0
8 - Brian W. Pence, 2018	8 - Brian W. Pence, 2018	Retrospective cohort	2002 - 2015	US-based HIV primary care clinics	USA	46 (39 - 52)	1660 (16)	8714 (84)	17957 (17)	0
9 - Mhairi, Maskew, 2022	9 - Mhairi, Maskew, 2022	Retrospective cohort	January 2016 to December 2018	Public Sector HIV care facilities	South Africa	39 (31 - 49)	311,945(70%)	133,690 (30%)	0	0
10 - Mhairi, Maskew, 2024	10 - Mhairi, Maskew, 2024	Retrospective cohort	January 2016 - December 2018	Public Sector HIV care facilities	South Africa	39 (27 - 49)	315124 (68)	148294 (32)	0	0
11 - Joseph A Mason, 2023	11 - Joseph A Mason, 2023	Existing registry	Jan 21 - March 30, 2022	Hospital in a university	USA	No information	0	0	0	0
12 - Carolyn A Fahey, 2022	12 - Carolyn A Fahey, 2022	Retrospective cohort	2018	HIV care center	Tanzania	36 (10)	113 (63.5)	65 (36.5)	0	0
		0	0	0	0	0	0	0	0	0
		0	0	0	0	0	0	0	0	0
		0	0	0	0	0	0	0	0	0
		0	0	0	0	0	0	0	0	0
		0	0	0	0	0	0	0	0	0
		0	0	0	0	0	0	0	0	0
		0	0	0	0	0	0	0	0	0
		0	0	0	0	0	0	0	0	0
		0	0	0	0	0	0	0	0	0
		0	0	0	0	0	0	0	0	0
		0	0	0	0	0	0	0	0	0
		0	0	0	0	0	0	0	0	0
		0	0	0	0	0	0	0	0	0
		0	0	0	0	0	0	0	0	0
		0	0	0	0	0	0	0	0	0
		0	0	0	0	0	0	0	0	0
		0	0	0	0	0	0	0	0	0
		0	0	0	0	0	0	0	0	0

## Sheet: Model characteristics
	Table 2. Characteristics of the models included in the systematic review and critical appraisal for risk of bias and applicability.
	Author, Year	Modelling method	Sample size	Events	No predictors		EPV or EPP	Selection of candidate predictors	Selection of final predictors	Number (%) and handling of missng data	Type of validation	Performance measures		Critical appraisal (PROBAST)
				n (%)	Cand.	Final								P	Pr	O	A
1 - Matthew-David Ogbechie, 2023	1 - Matthew-David Ogbechie, 2023	XGBoost	136747	56581 (41.4)	13	13	4352.38	Based on prior knowledge	Pre-specified model (not selection)	n (%): Unkown Method: Knn Imputation	Int: Cross-validation and random split data Ext : None	Cal: Not evaluated Disc : Accuracy 0.85 (0.85 - 0.86), Sensitivity - 0.81; Specificity - 0.88; PPV - 0.83; NPV - 0.87; Kappa 0.70 Ov: Not evaluated	RoB	+	+	+	-
													App	+	+	+
2 - Esra, Rachel, 2023	2 - Esra, Rachel, 2023	AdaBoost	264877	35985 (13.6)	13	13	2768.08	Based on prior knowledge	Recursive feature elimination	n (%): 1509 (0.6) Method: Single imputation	Int: Random split data Ext : Different setting	Cal: F1 Score (0.288, 0.286 - 0.290) Disc : C-Statistic / AUC graph / Sensitivity (0.608, 0.604 - 0.611), specificity (0.647, 0.646 - 0.648), ppv (0.189, 0.187 - 0.190), npv (0.924, 0.924 - 0.925) Ov: Not evaluated	RoB	+	+	+	+
													App	+	+	+
3 - Esra, Rachel, 2023	3 - Esra, Rachel, 2023	CatBoost	136082	35985 (26.4)	13	13	2768.08	Based on prior knowledge	Recursive feature elimination	n (%): 1509 (1.1) Method: Single imputation	Int: Random split data Ext : Different setting	Cal: F1 Core (0.299, 0.297 - 0.301) Disc : C-Statistic / AUC graph / Sensitivity (0.646, 0.642 - 0.649), specificity (0.646, 0.645 - 0.648), ppv (0.195, 0.193 - 0.196), npv (0.932, 0.931 - 0.933) Ov: Not evaluated	RoB	+	+	+	+
													App	+	+	+
4 - Stockman, Jeni , 2022	4 - Stockman, Jeni , 2022	Random Forest	360000	#VALUE!	70	12	Unknown	Other	No information	n (%): Unkown Method: Missing values excluded in analysis	Int: Cross-validation Ext : No information	Cal: Not evaluated Disc : C-Statistic / AUC-PR, MCC (0.45) Ov: Not evaluated	RoB	+	+	+	-
													App	+	+	+
5 - Stockman, Jeni , 2022	5 - Stockman, Jeni , 2022	XGBoost	450000	#VALUE!	70	12	Unknown	Other	No information	n (%): Unkown Method: Missing values excluded in analysis	Int: Temporal cross-validation Ext : No information	Cal: Not evaluated Disc : C-Statistic / AUC-PR, MCC(0.37) Ov: Not evaluated	RoB	+	+	+	-
													App	+	+	+
6 - Arthi, Ramachandran, 2020	6 - Arthi, Ramachandran, 2020	Random Forest	11445	1373 (12.0)	1000	20	1.373	Based on prior knowledge	Other	n (%): Unkown Method: Single imputation	Int: Temporal cross-validation Ext : No information	Cal: Not evaluated Disc : PPV (24.5, SD = 0.01) Ov: Not evaluated	RoB	+	+	+	?
													App	+	+	+
7 - Arthi, Ramachandran, 2020	7 - Arthi, Ramachandran, 2020	Decision Trees	11445	1373 (12.0)	800	20	1.71625	Based on prior knowledge	Other	n (%): Unkown Method: Single imputation	Int: Random split data Ext : No information	Cal: Not evaluated Disc : PPV (15.5, 0.04) Ov: Not evaluated	RoB	+	+	+	-
													App	+	+	+
8 - Brian W. Pence, 2018	8 - Brian W. Pence, 2018	Logistic regression	105628	17957 (17.0)	14	14	1282.64	Based on prior knowledge	Pre-specified model (not selection)	n (%): Unkown Method: No information	Int: Cross-validation Ext : No information	Cal: Not evaluated Disc : C-Statistic / AUC graph / Sensitivity (0.74, 0.70 - 0.78), Specificity (0.54, 0.44 - 0.64) Ov: Not evaluated	RoB	-	+	+	-
													App	-	+	+
9 - Mhairi, Maskew, 2022	9 - Mhairi, Maskew, 2022	AdaBoost	1399145	146881 (10.5)	75	20	1958.41	Other	Feature selection using random forest	n (%): Unkown Method: Other	Int: Random split data Ext : No information	Cal: F1 Score (0.29) Disc : C-Statistic / AUC graph / Accuracy (0.786), sensitivity (0.406), specificity (0.83), npv (0.92), ppv (0.22) Ov: Not evaluated	RoB	+	+	+	-
													App	+	+	+
10 - Mhairi, Maskew, 2024	10 - Mhairi, Maskew, 2024	AdaBoost	3264671	146881 (4.5)	11	10	13352.8	No information	No information	n (%): Unkown Method: No information	Int: Random split data Ext : No information	Cal: Not evaluated Disc : C-Statistic / Accuracy = 0.63, Specificity = 0.52, specificity =0.64, ppv = 0.19, NPV = 0.89 Ov: Not evaluated	RoB	+	+	+	-
													App	+	+	+
11 - Joseph A Mason, 2023	11 - Joseph A Mason, 2023	Random Forest	331	0 (0.0)	11	11	0	Based on prior knowledge	No information	n (%): Unkown Method: No information	Int: Random split data Ext : Different dataset and provider feedback	Cal: Not evaluated Disc : C-Statistic / AUC graph Ov: Not evaluated	RoB	-	+	?	-
													App	-	+	?
12 - Carolyn A Fahey, 2022	12 - Carolyn A Fahey, 2022	Decision Trees	178	72 (40.4)	22	22	3.27273	Based on prior knowledge	No information	n (%): 0 (0.0) Method: Other	Int: Cross-validation and random split data Ext : Unclear	Cal: Not evaluated Disc : C-Statistic / Accuracy (0.723) Ov: Not evaluated	RoB	-	+	+	?
													App	+	+	+
													RoB
													App
													RoB
													App
													RoB
													App
													RoB
													App
													RoB
													App
													RoB
													App
													RoB
													App
													RoB
													App
													RoB
													App
													RoB
													App
													RoB
													App
													RoB
													App
													RoB
													App
													RoB
													App
													RoB
													App
													RoB
													App
													RoB
													App
													RoB
													App

## Sheet: PROBAST summary
	Table 3. Risk of bias and applicability assessment
	Author, Year	Risk of Bias				Applicability			Overall
		1. Participants	2. Predictors	3. Outcome	4. Analysis	1. Participants	2. Predictors	3. Outcome	Risk of Bias	Applicability
1 - Matthew-David Ogbechie, 2023	1 - Matthew-David Ogbechie, 2023	+	+	+	-	+	+	+	-	+
2 - Esra, Rachel, 2023	2 - Esra, Rachel, 2023	+	+	+	+	+	+	+	+	+
3 - Esra, Rachel, 2023	3 - Esra, Rachel, 2023	+	+	+	+	+	+	+	+	+
4 - Stockman, Jeni , 2022	4 - Stockman, Jeni , 2022	+	+	+	-	+	+	+	-	+
5 - Stockman, Jeni , 2022	5 - Stockman, Jeni , 2022	+	+	+	-	+	+	+	-	+
6 - Arthi, Ramachandran, 2020	6 - Arthi, Ramachandran, 2020	+	+	+	?	+	+	+	?	+
7 - Arthi, Ramachandran, 2020	7 - Arthi, Ramachandran, 2020	+	+	+	-	+	+	+	-	+
8 - Brian W. Pence, 2018	8 - Brian W. Pence, 2018	-	+	+	-	-	+	+	-	-
9 - Mhairi, Maskew, 2022	9 - Mhairi, Maskew, 2022	+	+	+	-	+	+	+	-	+
10 - Mhairi, Maskew, 2024	10 - Mhairi, Maskew, 2024	+	+	+	-	+	+	+	-	+
11 - Joseph A Mason, 2023	11 - Joseph A Mason, 2023	-	+	?	-	-	+	?	-	-
12 - Carolyn A Fahey, 2022	12 - Carolyn A Fahey, 2022	-	+	+	?	+	+	+	-	+
		0.75	1	0.916667	0.166667	0.833333	1	0.916667	0.166667	0.833333
		0.25	0	0	0.666667	0.166667	0	0	0.75	0.166667
		0	0	0.0833333	0.166667	0	0	0.0833333	0.0833333	0

## Sheet: CHARMS.Drop-down response lists
Drop-down lists for CHARMS
CHARMS sheet
1.1 Source of data	2.8 Participant description (Measures)	3.4 Type of outcome	6.2 Handling of missing data	7.1 Modelling method	7.2 Method for selection of candidate predictors	7.3 Method for selection of predictors during multivariable modelling	9.1.1 Internal validation	9.1.2 External validation	10.2 Final model included predictor weights or regression coefficients	10.4 Alternative presentation of the final prediction models
Prospective cohort	Mean	Single	Complete-case analysis	Logistic regression	All available predictors	Pre-specified model (not selection)	None (Apparent performance)	None	None	None
Retrospective cohort	Mean (sd)	Combined	Single imputation	Multilevel logistic regression	Based on prior knowledge	Backward elimination	Random split data	Temporal	Predictor weights	Sum score
Case-control	Median	Unclear	Multiple imputation	Cox regression	Based on univariable associations	Forward selection	Non-random split data	Geographical	Regression coefficients	Nomogram
Nested case-control	Median (IQR)	No information	Other	Machine learning techniques	Other	Stepwise selection	Cross-validation	Different setting	Unclear	Score chart
Existing registry	Median (min-max)	Multiple	Unclear	Neural network	Unclear	LASSO selection	Bootstrap	Different investigator	No information	Score system
Randomized trial	n (%)	(Add field)	No information	Other	No information	Ridge regression	Other	Completely independent	(Add field)	On-line calculator
Combined data (e.g. IPD of combination of cohorts)	Other	(Add field)	Knn Imputation	Unclear	Based on univariable associations and clinical relevance	Bootstrap selection	Unclear	Other	(Add field)	App calculator
Aggregated data	Unclear	(Add field)	Missing values excluded in analysis	No information	(Add field)	Other	No information	Unclear	(Add field)	Other
Other	No information	(Add field)	(Add field)	Decision Trees	(Add field)	Unclear	Cross-validation and random split data	No information	(Add field)	Unclear
Unclear	(Add field)		(Add field)	XGBoost	(Add field)	No information	Temporal cross-validation	Provider feedback	(Add field)	No information
No information	(Add field)		(Add field)	Random Forest	(Add field)	Recursive feature elimination	(Add field)	Different dataset and provider feedback		Risk Score
EMR/medical records database	(Add field)			CatBoost		Feature selection using random forest	(Add field)	(Add field)		(Add field)
(Add field)	(Add field)			AdaBoost		(Add field)	(Add field)	(Add field)		(Add field)
(Add field)	(Add field)					(Add field)		(Add field)		(Add field)
(Add field)						(Add field)				(Add field)
(Add field)
